# Supplementary material for: Targeting the Mincle and TLR3 receptor using the dual agonist cationic adjuvant formulation 9 (CAF09) induces humoral and polyfunctional memory T cell responses in calves
Source: PLoS One. 2018 Jul 31;13(7):e0201253. doi: 10.1371/journal.pone.0201253 (PMC6067743; doi:10.1371/journal.pone.0201253)
Supplement: S1 Table — The concentration of cytokine IL-6 in the supernatant is given in pg/ml. (XLSX) [file pone.0201253.s003.xlsx]

## Sheet: Sheet1
TDB	Dose
	0	0	0	0
	0.22	0	0	0
	0,67	0	0	317.5
	2	817	1142.5	492.5
	6	492.5	534	592.5
MMG	Dose
	0	0	0	0
	0,22	0	0	0
	0,67	0	0	0
	2	252.333	112.451	0
	6	0	0	0
TDB+IC31	Dose
	0	0	0	0
	0,22	0	0	442.5
	0,67	0	0	567.5
	2	1992.5	1042.5	317.5
	6	2042.5	1242.5	1342.5
MMG+IC31	Dose
	0	0	0	0
	0,22	0	0	0
	0,67	0	0	0
	2	330	796	1530
	6	7106.67	2373.33	2484.44
CAF09	Dose
	0	0	0	0
	1.7		414.286	928.571
	5	671.429	985.714	1557.14
	15	2442.86	2642.86	4185.71
polyIC	Dose
	0	0	0	0
	5	0	0	0
	50	2042.86	1328.57	1442.86
