# Supplementary material for: Targeting the Mincle and TLR3 receptor using the dual agonist cationic adjuvant formulation 9 (CAF09) induces humoral and polyfunctional memory T cell responses in calves
Source: PLoS One. 2018 Jul 31;13(7):e0201253. doi: 10.1371/journal.pone.0201253 (PMC6067743; doi:10.1371/journal.pone.0201253)
Supplement: S2 Table — IFN-γ production or the number of IFN-γ producing cells was measured by ELISA or ELISpot in blood from vaccinated and non-vaccinated control animals. Numbers of IFN-γ positive cells are given per 106 PBMCs and cytokine production as pg/ml. (XLSX) [file pone.0201253.s004.xlsx]

## Sheet: Sheet1
ELISPOT DATA
						Restim Fusion protein
	Week	CAF01			CAF09			ISA61VG			No Adjuvant
	0		10	1	50	5	1	13	70		1	15	1
	1.5	153	28	0	10	10	10	1278	625		80	1	0
	3.5	278	0	140	633	140	930	248	785	128	3	1	255
	4.5	230	63	145	85	50	655	960	905	675	25	148	15
	5.5	540	133	180	705	155	895	1588	890	198	35	33	253
	6.5	1	5	73	38	40	628	298	405	635	1	15	23
	7.5	225	83	3	58	70	635	823	803		8	8	1
						Restim MAP3694c
	Week	CAF01			CAF09			ISA61VG			No Adjuvant
	0	145	28	30	320	1	1	40	18	560	83	1	1
	1.5	110	33	0	10	10	10	1843	1023	0	80	0	0
	3.5	70	8	333	898	128	450	245	1350	185	1	1	418
	4.5	110	43	195	100	30	525	745	1690	223	1	30	88
	5.5	238	45	400	930	145	423	965	1455	203	28	30	433
	6.5	1	48	95	100	30	465	155	733	183	5	25	78
	7.5	345	15	10	278	13	153	408	1213	1	40	45	1
						Restim PPDj
	Week	CAF01			CAF09			ISA61VG			No Adjuvant
	0	1	1	1	1	1	1	1	1	1	138	1	1
	1.5	1	10	0	0	0	0	1	13	0	1	88	0
	3.5	1	1	1	1	1	1	18	128	1	35	1	93
	4.5	1	1	278	1	20	1	23	43	1	58	78	330
	5.5	1	1	1	1	1	1	1	78	1	85	1	95
	6.5	1	1	140	1	5	1	73	1	1	1	1	305
	7.5	1	1	5	1	3	15	1	1	35	15	1	20
ELISA DATA						Restim fusionprotein
	Week	CAF01			CAF09			ISA61VG			No Adjuvant
	0	14	5	37	7	5	5	5	5	22	5	24	5
	1.5	62	38	684	5	65	27	483	21385	9	5	33	5
	3.5	5	44	30	59	5	49	792	13357	24	5	13	5
	4.5	180	439	42	57	156	3100	4646	1489	80	5	5	5
	5.5	827	50	132	219	537	3762	2865	3890	1621	5	5	5
	6.5	275	54	442	52	275	2555	285	1517	1219	5	5	5
	7.5	111	31	25	139	107	2401	848	1890	1020	5	5	5
						Restim MAP3694c
	Week	CAF01			CAF09			ISA61VG			No Adjuvant
	0	5	5	13	7	5	5	5	5	36	5	24	5
	1.5	179	127	2455	561	8	12	1532	38772	37	5	21	6
	3.5	5	11	640	174	5	37	91	22465	16	5	5	5
	4.5	385	1334	283	509	13	966	4123	5880	5	5	5	5
	5.5	511	140	424	3582	42	1360	1122	4776	263	5	5	5
	6.5	345	121	866	1196	13	2330	152	4264	463	5	5	5
	7.5	18	18	82	1991	23	406	471	4578	169	5	5	5
						Restim PPDj
	Week	CAF01			CAF09			ISA61VG			No Adjuvant
	0	5	5	41	20	13	6	5	58	108	5	5	125
	1.5	7	62	163	24	12	15	19	950	289	5	13	14
	3.5	23	26	92	106	18	36	8	465	22	5	5	20
	4.5	14	79	154	36	28	90	17	406	164	5	7	27
	5.5	5	12	54	601	13	74	12	173	881	5	5	15
	6.5	66	71	86	60	35	159	5	125	3775	5	5	11
	7.5	4	15	23	703	19	222	13	193	2616	5	5	5
