# Supplementary material for: Targeting the Mincle and TLR3 receptor using the dual agonist cationic adjuvant formulation 9 (CAF09) induces humoral and polyfunctional memory T cell responses in calves
Source: PLoS One. 2018 Jul 31;13(7):e0201253. doi: 10.1371/journal.pone.0201253 (PMC6067743; doi:10.1371/journal.pone.0201253)
Supplement: S3 Table — Optical densities (493 nm) are given after a reference subtraction (649-nm). (XLSX) [file pone.0201253.s005.xlsx]

## Sheet: Sheet1
IgG1 resonses (OD)
MAP1507 coating
Week	CAF01			CAF09			ISA61VG			No Adjuvant
0	0.137846	0.0868838	0.100066	0.107107	0.129406	0.321874	0.127828	0.110405	0.103587	0.12173	0.136975	0.0895038
1.5	0.150913	0.0899328	0.0912641	0.107107	0.0965453	0.343585	0.167465	0.178354	0.10124	0.151349	0.143073	0.088917
3.5	0.144815	0.0990798	0.0853962	0.10124	0.0853962	0.309551	0.3234	0.620026	0.0912641	0.163109	0.142202	0.0742471
4.5	0.154398	0.107791	0.103	0.0906773	0.0695528	0.326568	0.273745	1.05691	0.13234	0.149171	0.153091	0.0947849
5.5	0.157447	0.0982087	0.0754207	0.103587	0.0971321	0.331849	0.499372	1.76515	0.25498	0.146122	0.127828	0.125885
6.5	0.184452	0.126085	0.066032	0.0930245	0.108281	0.341825	0.438827	1.62054	0.252632	0.136539	0.132619	0.359429
7.5	0.216249	0.107791	0.131166	0.285493	0.202755	0.317766	0.476287	1.34047	0.312485	0.18271	0.191421	0.444514
MAP1508 coating
Week	CAF01			CAF09			ISA61VG			No Adjuvant
0	0.132137	0.103227	0.119049	0.152573	0.192507	0.214199	0.143802	0.117935	0.129402	0.140759	0.155468	0.422248
1.5	0.156989	0.11337	0.112147	0.129895	0.13236	0.34386	1.12421	1.32607	0.119049	0.194522	0.145831	0.588392
3.5	0.142788	0.117428	0.11757	0.130881	0.119542	0.368017	3.13574	3.05713	0.428657	0.175755	0.12605	0.624874
4.5	0.174741	0.133151	0.129402	0.156518	0.199409	0.336465	2.98713	3.06017	0.501622	0.144816	0.111849	0.789045
5.5	0.154453	0.30509	0.36358	0.880252	2.27349	1.12429	3.04445	3.33558	0.813696	0.126558	0.112863	1.59758
6.5	0.168148	0.291396	0.299982	0.872364	2.35779	2.37702	3.15096	3.15349	0.789538	0.108806	0.107284	0.108696
7.5	0.290888	0.254878	0.289629	0.713122	1.84507	2.18721	3.23921	3.19863	0.807287	0.234083	0.261471	0.120035
MAP3694c coating
Week	CAF01			CAF09			ISA61VG			No Adjuvant
0	0.2785	0.170925	0.241934	0.225683	0.264957	0.204015	0.20006	0.194457	0.276243	0.100329	0.265053	0.249157
1.5	0.284663	0.209024	0.245997	0.227037	0.246449	0.378265	0.332848	1.40393	0.308746	0.230315	0.277379	0.311454
3.5	0.287465	0.156918	0.257734	0.216203	0.2311	0.358402	1.81537	2.86031	2.19661	0.265613	0.201741	0.21214
4.5	0.316039	0.177648	0.253672	0.360208	0.268117	0.606687	1.88148	3.07546	2.24581	0.279621	0.257769	0.282111
5.5	0.864561	0.269535	0.952479	2.64804	0.664469	2.87871	3.01663	3.32983	2.80423	0.252727	0.215188	0.264957
6.5	0.711042	0.273457	0.814343	2.57581	0.69652	2.91438	3.19424	3.58009	2.86517	0.266734	0.233677	0.261797
7.5	0.6679	0.248245	0.929908	2.53157	0.806668	2.81461	3.27492	3.6081	2.83989	0.401203	0.432019	0.247352
MAP3783 coating
Week	CAF01			CAF09			ISA61VG			No Adjuvant
0	0.18823	0.143877	0.261388	0.455585	0.310769	0.235749	0.195623	0.16975	0.258065	0.219911	0.416332	0.233375
1.5	0.242088	0.201431	0.176397	0.221979	0.278481	0.234799	0.233111	0.303337	0.199663	0.257928	0.245256	0.237648
3.5	0.23892	0.173974	0.188742	0.223404	0.233375	0.220555	0.614865	1.89107	0.22008	0.241032	0.2442	0.254741
4.5	0.286969	0.266376	0.214857	0.225303	0.203461	0.251417	0.619089	2.47716	0.233375	0.200903	0.281689	0.212483
5.5	0.264792	0.222023	0.206785	0.232425	0.374393	0.514462	2.05264	3.0791	0.554346	0.204071	0.230999	0.200613
6.5	0.294889	0.253704	0.20821	0.238123	0.328336	0.574288	2.2913	2.99198	0.570015	0.222551	0.232583	0.228152
7.5	0.393627	0.233111	0.275633	0.351602	0.504016	0.429471	2.10544	2.93706	0.625093	0.414748	0.40366	0.229576
MAP3784 coating
Week	CAF01			CAF09			ISA61VG			No Adjuvant
0	0.165048	0.162017	0.15555	0.180294	0.193161	0.15456	0.162017	0.167069	0.146642	0.287315	0.133724	0.142683
1.5	0.182226	0.257001	0.128332	0.161489	0.163963	0.206027	0.617737	1.09114	0.168912	0.274684	0.16909	0.145653
3.5	0.15848	0.167574	0.11794	0.168912	0.151591	0.203058	1.46905	2.5351	0.798392	0.220624	0.181721	0.147137
4.5	0.174648	0.173132	0.134765	0.165942	0.15654	0.21642	1.51705	2.5841	0.818682	0.213551	0.187784	0.154065
5.5	0.178184	0.286304	0.127342	0.732079	0.535119	1.21508	2.31785	2.88876	1.80497	0.221129	0.17869	0.146642
6.5	0.187278	0.285799	0.146148	0.615289	0.604401	1.24131	2.40879	2.88876	2.1108	0.182226	0.18071	0.160499
7.5	0.214056	0.255485	0.223843	0.632114	0.718717	0.957247	2.36938	2.88724	2.09002	0.273673	0.271147	0.186232
MAP2487c coating
Week	CAF01			CAF09			ISA61VG			No Adjuvant
0	0.258362	0.184206	0.270439	0.253005	0.30223	0.242237		0.206648	0.24839	0.264704	0.271534	0.284283
1.5	0.293	0.22909	0.247365	0.281719	0.279668	0.2689		0.317393	0.229931	0.272022	0.28617	0.284796
3.5	0.274949	0.238847	0.254543	0.266337	0.279156	0.250441		0.332029	0.265311	0.271534	0.241774	0.24839
4.5	0.271046	0.227138	0.258133	0.248903	0.255569	0.26685		0.354959	0.239161	0.313002	0.297391	0.241212
5.5	0.271046	0.232505	0.210446	0.249416	0.257107	0.247878		0.384231	0.250441	0.311051	0.282267	0.265311
6.5	0.260801	0.266655	0.249416	0.261209	0.285309	0.248903		0.344714	0.253518	0.27934	0.282755	0.291462
7.5	0.357398	0.265192	0.288385	0.361196	0.401704	0.246852		0.29983	0.324278	0.345689	0.482291	0.363248
