# Supplementary material for: Targeting the Mincle and TLR3 receptor using the dual agonist cationic adjuvant formulation 9 (CAF09) induces humoral and polyfunctional memory T cell responses in calves
Source: PLoS One. 2018 Jul 31;13(7):e0201253. doi: 10.1371/journal.pone.0201253 (PMC6067743; doi:10.1371/journal.pone.0201253)
Supplement: S4 Table — Frequencies of specific CD4 T cells divided into subgroups based on cytokine expression profiles and MFIs for the three cytokines measured. (XLSX) [file pone.0201253.s006.xlsx]

## Sheet: Sheet1
Flow cytometry
		Frequency of CD4 T cells
	CD4 T cell subtype	CAF01	CAF09	ISA 61 VG
	IFN-+TNF-+IL-2+	0.066	0.14	0.125
	IFN-+TNF-+	0.002	0	0.618
	IFN-+IL-2+	0	0.009	0.005
	TNF-+IL-2+	0.004	0.034	0.03
	IFN-+	0.003	0.034	0.172
	TNF-+	0	0	0.182
	IL-2+	0.021	0.028	0.072
Pie Charts
No of cytokine(s) produced by a CD4+ T cell	CAF09	CAF01	ISA 61 VG
3+	0.14	0.066	0.125
2+	0.043	0.006	0.653
1+	0.062	0.024	0.426
MFI´s
	Non- Adj.			ISA 61 VG			CAF01			CAF09
IFN-+	0.577	0.383	0.165	1	0.979		1.035	6.999	1.823	4.034	5.178	4.31967
TNF-+	0.696	0.159	0.143	0.596	3.39	3.159	1.761	0.941		7.582	6.021
IL-2+	0.397	0.14	0.002	1.129	0.214	0.715	0.221	1.265	0.22	2.489	2.583
						S4 Table Flow cytomery
